# Supplementary material for: Biomonitoring of Exposure to Metals in a Population Residing in an Industrial Area in Brazil: A Feasibility Study
Source: Int J Environ Res Public Health. 2021 Nov 26;18(23):12455. doi: 10.3390/ijerph182312455 (PMC8656667; doi:10.3390/ijerph182312455)
Supplement: Supplementary file 1 [file ijerph-18-12455-s001.zip]

Archive with 1 entries (1 files):
- ijerph-1409326-supplementary.pdf
